# Supplementary material for: Mapping Problematic Drinking Trends over Time in Urban, Semi-Urban, and Rural Populations
Source: Int J Environ Res Public Health. 2022 Jan 5;19(1):589. doi: 10.3390/ijerph19010589 (PMC8744560; doi:10.3390/ijerph19010589)
Supplement: Supplementary file 1 [file ijerph-19-00589-s001.zip]

Archive with 1 entries (1 files):
- ijerph-1502413-supplementary.pdf
